# Supplementary material for: Electrospinning Novel Sodium Alginate/MXene Nanofiber Membranes for Effective Adsorption of Methylene Blue
Source: Polymers (Basel). 2023 Apr 28;15(9):2110. doi: 10.3390/polym15092110 (PMC10180889; doi:10.3390/polym15092110)
Supplement: Supplementary file 1 [file polymers-15-02110-s001.zip]

Archive with 1 entries (1 files):
- polymers-2320914-supplementary.pdf
